# Supplementary material for: Kinetic mechanism of Na+-coupled aspartate transport catalyzed by GltTk
Source: Commun Biol. 2021 Jun 17;4:751. doi: 10.1038/s42003-021-02267-y (PMC8211817; doi:10.1038/s42003-021-02267-y)
Supplement: Supplementary file 4 — Supplementary Data 1 [file 42003_2021_2267_MOESM4_ESM.xlsx]

## Sheet: Fig 2 and Table 2
	300 mM Na+	200 mM Na+	100 mM Na+	50 mM Na+	25 mM Na+	10 mM Na+	5 mM Na+	1 mM Na+
Michaelis-Menten								Hit constraint
Best-fit values
Vmax	53.71	54.18	52.16	45.53	44.68	34.75	29.2	~ 70.00
Km	0.7046	0.5756	0.7003	1.185	5.496	16.79	36.27	549
Std. Error
Vmax	3.13	4.104	2.641	2.267	2.94	1.497	0.58
Km	0.2162	0.2351	0.1631	0.2971	1.451	2.358	1.874	1457
90% CI (asymptotic)
Vmax	47.63 to 59.79	46.20 to 62.15	46.84 to 57.48	41.12 to 49.93	38.97 to 50.39	31.84 to 37.66	28.07 to 30.33
Km	0.2845 to 1.125	0.1188 to 1.032	0.3717 to 1.029	0.6073 to 1.762	2.677 to 8.315	12.20 to 21.37	32.63 to 39.91	0.000 to 3655
Goodness of Fit
Degrees of Freedom	6	6	5	6	6	6	6	4
R squared	0.943	0.9027	0.9716	0.9656	0.967	0.9933	0.9995	0.9891
Sum of Squares	169.1	306.3	67.43	75.26	61.78	6.329	0.2548	1.052
Sy.x	5.308	7.145	3.672	3.542	3.209	1.027	0.2061	0.5128
Constraints
Vmax	Vmax < 70	Vmax < 70	Vmax < 70	Vmax < 70	Vmax < 70	Vmax < 70	Vmax < 70	Vmax < 70
Km	Km > 0	Km > 0	Km > 0	Km > 0	Km > 0	Km > 0	Km > 0	Km > 0
Number of points
# of X values	8	8	8	8	8	8	8	8
# Y values analyzed	8	8	8	8	8	8	8	7
Outliers (excluded, Q=1%)	0	0	1	0	0	0	0	1

## Sheet: Fig 1 and Table 1
S#	Count Time	CPMA	SIS	MESSAGES					S#	Count Time	CPMA	SIS	MESSAGES						S#	Count Time	CPMA	SIS	MESSAGES
1	4	434	10.87		182.375				1	4.00	249	10.91		339.875					1	4	188	10.57	279.875
2	4	164	10.87						2	4.00	221	11.20							2	4	473	10.55	440.286
3	4	138	10.99						3	4.00	202	10.71							3	4	557	10.47	504.75
4	4	124	10.86						4	4.00	238	11.40							4	4	820	10.46	802.875
5	4	138	10.81						5	4.00	215	10.59							5	4	1121	10.34	880.333
6	4	162	11.14						6	4.00	894	10.54							6	4	794	10.37	782.833
7	4	150	11.43						7	4.00	332	10.75							7	4	3007	10.53	2234.43
8	4	149	10.71						8	4.00	368	11.12							8	4	4021	10.41	3715
9	4	205	10.68		22.625	0.0261857	0.00122078		9	4.00	237	10.97		54.625	0.0632219	0.00294741			9	4	317	10.51		317	#DIV/0!	#DIV/0!						0.00209997	-0.00276461		0.000831177	0.00371205		0.0238153	-0.0279141		0.0566396	0.00824299		0.101038	0.0249069		-0.0840678	1.85184
10	4	1211	11.03		1028.62	1.19051	0.0555016		10	4.00	2437	10.66		2254.62	2.60946	0.121653			10	4	455	10.53		455	#DIV/0!	#DIV/0!						0.0254047	0.023029		0.04331	0.0737004		0.194551	0.21038		0.543719	0.327208		2.04237	2.22706		4.13717	3.31997
11	4	3839	11.2		3656.62	4.2321	0.197301		11	4.00	8099	10.61		7916.62	9.16254	0.427158			11	4	589	10.41		589	#DIV/0!	#DIV/0!						0.156635	0.191705		0.267227	0.310384		1.13699	1.24186		2.11392	2.20052		5.24127	5.57117		7.70465	6.53803
12	4	22233	10.81		22050.6	25.5209	1.18979		12	4.00	17295	10.89		17112.6	19.8058	0.923347			12	4	1003	10.33		1003	19.365	0.902796						0.941529	0.922693		1.95181	1.87758		4.91436	5.16651		6.86414	7.75764		13.5621	12.6245		15.8625	18.734
13	4	49954	10.6		49771.6	57.6047	2.68553		13	4.00	40508	10.87		40325.6	46.6721	2.17585			13	4	952	10.54		952	12.2334	0.57032						2.13765	1.59819		4.26345	4.19725		9.36761	9.22797		14.2281	15.4544		23.1489	21.4627		22.4705	26.6636
14	4	56084	11.15		55901.6	64.6994	3.01629		14	4.00	64647	10.81		64464.6	74.61	3.47832			14	4	753	9.7		753	19.6934	0.918108						3.10508	3.37574		6.45693	6.67757		14.8976	17.2361		22.7133	19.2305		28.7558	29.2478		30.4593	31.981
15	4	73047	11.11		72864.6	84.332	3.93156		15	4.00	50881	10.85		50698.6	58.6775	2.73555			15	4	2906	10.43		2906	29.5074	1.37564						3.69567	3.79975		6.08829	6.93453		16.3327	16.0031		22.7445	19.8542		29.1914	27.0739		28.4727	25.5618
16	4	63162	10.9		62979.6	72.8913	3.3982		16	4.00	73933	10.86		73750.6	85.3575	3.97937			16	4	6579	10.45		6579	0.0385525	0.00179732						3.26301	2.89109		6.13975	6.34158		13.5125	9.14458		16.4976	20.1554		21.3514	26.782		24.2317	24.5248
17	4	258	11.28		75.625	0.0875268	0.0040805		17	4.00	185	10.25		2.625	0.00303812	0.000141637			17	4	231	10.21		231	#DIV/0!	#DIV/0!
18	4	1213	10.72		1030.62	1.19282	0.0556095		18	4.00	1377	10.81		1194.62	1.38263	0.0644585			18	4	506	10.12		506	#DIV/0!	#DIV/0!
19	4	4573	10.85		4390.62	5.08162	0.236905		19	4.00	5918	10.81		5735.62	6.63829	0.309478			19	4	406	9.89		406	#DIV/0!	#DIV/0!
20	4	30724	10.95		30541.6	35.3483	1.64794		20	4.00	27247	10.82		27064.6	31.324	1.46033			20	4	832	10.26		832	16.0635	0.74888
21	4	45966	10.92		45783.6	52.989	2.47035		21	4.00	55194	10.79		55011.6	63.6693	2.96827			21	4	898	10.38		898	11.5394	0.53797																		36.2674	41.6714		3.62674e-05	4.16714e-05
22	4	60282	10.78		60099.6	69.5581	3.2428		22	4.00	70778	10.71		70595.6	81.7059	3.80913			22	4	1440	10.53		1440	37.6607	1.75575																		16.7861	10.5202		1.67861e-05	1.05202e-05
23	4	73931	11.07		73748.6	85.3551	3.97926		23	4.00	72836	10.64		72653.6	84.0878	3.92018			23	4	3025	10.44		3025	30.7158	1.43197																		5.49616	2.0717		5.49616e-06	2.0717e-06
24	4	68219	10.77		68036.6	78.7442	3.67106		24	4.00	70699	10.76		70516.6	81.6145	3.80487			24	4	6929	10.41		6929	0.0406035	0.00189294																		1.18465	0.38444		1.18465e-06	3.8444e-07
																																												0.98769	0.24596		9.8769e-07	2.4596e-07
25	4	13524	11.07			138243	13824.3		25	4.00	13067	10.56			132520	13252			25	4	352	11.02																						0.57564	0.15078		5.7564e-07	1.5078e-07
26	4	14108	10.91						26	4.00	13589	10.88							26	4	387	10.66																						0.7046	0.18664		7.046e-07	1.8664e-07
27	4	13841	11.26						27	4.00	13100	10.85							27	4	341	10.31
									Missing vial 28.										28	4	603	10.17
28	4	641	11.7		329.25				29	4.00	450	11.02		591.125					29	4	694	10.57																						1.39794	25			5	0.04718
29	4	288	10.7						30	4.00	523	11.17							30	4	1010	10.17																						1.69897	50			10	0.20661
30	4	176	11.07						31	4.00	481	11.02							31	4	2175	10.56																						1.87506	74.9998			25	0.95013
31	4	197	11.32						32	4.00	558	10.74							32	4	3916	10.11																						2	100			50	1.87635
32	4	302	11.29						33	4.00	472	10.55																																2.30103	200			100	2.75472
33	4	326	10.95						34	4.00	463	10.80							33	4	729	10.56		729	#DIV/0!	#DIV/0!																		2.47712	299.999			200	3.06395
34	4	374	11.07						35	4.00	778	11.00							34	4	1207	10.45		1207	#DIV/0!	#DIV/0!																		2.69897	500			300	2.92647
35	4	330	10.97						36	4.00	1004	11.01							35	4	1193	10.37		1193	#DIV/0!	#DIV/0!																		2.87506	749.998
																			36	4	2724	10.54		2724	52.5924	2.45186
36	4	403	11.1		73.75	0.0852519	0.00397445		37	4.00	541	11.13		211.75	0.244774	0.0114114			37	4	2329	10.57		2329	29.928	1.39525
37	4	2589	10.62		2259.75	2.61218	0.12178		38	4.00	3381	11.00		3051.75	3.52769	0.164461			38	4	2251	10.55		2251	58.8711	2.74457
38	4	9676	10.9		9346.75	10.8045	0.503704		39	4.00	15943	10.92		15613.8	18.0488	0.841438			39	4	3341	10.38		3341	33.9244	1.58156
39	4	45967	10.96		45637.8	52.7553	2.45946		40	4.00	75495	11.02		75165.8	86.8885	4.05074			40	4	8385	10.56		8385	0.0491356	0.0022907
40	4	104667	10.87		104338	120.61	5.62285		41	4.00	119592	11.23		119263	137.863	6.42717
41	4	122112	10.88		121783	140.776	6.56297		42	4.00	182324	11.12		181995	210.378	9.80785			41	4	687	10.55		687	#DIV/0!	#DIV/0!
42	4	145422	10.97		145093	167.721	7.81917		43	4.00	208034	10.99		207705	240.098	11.1934			42	4	1745	10.29		1745	#DIV/0!	#DIV/0!
43	4	166194	10.87		165865	191.733	8.93859		44	4.00	197184	10.87		196855	227.556	10.6087			43	4	1249	10.27		1249	#DIV/0!	#DIV/0!
																			44	4	1959	10.38		1959	37.8225	1.76329
44	4	400	11.16		70.75	0.081784	0.00381278		45	4.00	566	10.33		236.75	0.273673	0.0127587			45	4	2460	10.29		2460	31.6114	1.47373
45	4	2441	10.64		2111.75	2.44109	0.113804		46	4.00	4426	10.96		4096.75	4.73567	0.220777			46	4	1961	10.24		1961	51.2866	2.39098
46	4	10664	10.65		10334.8	11.9465	0.556948		47	4.00	15558	10.79		15228.8	17.6038	0.82069			47	4	3938	10.33		3938	39.9863	1.86417
47	4	44513	10.83		44183.8	51.0746	2.3811		48	4.00	74575	11.09		74245.8	85.825	4.00116			48	4	5068	10.48		5068	0.0296982	0.00138453
48	4	105408	10.8		105079	121.467	5.66278		49	4.00	132050	11.07		131721	152.264	7.09854
49	4	160122	10.97		159793	184.714	8.61136		50	4.00	165473	11.09		165144	190.899	8.89973			49	4	307	10.94
50	4	144794	11.07		144465	166.995	7.78532		51	4.00	190417	10.83		190088	219.733	10.244			50	4	454	10.49
51	4	147488	11.01		147159	170.109	7.93051		52	4.00	218901	10.99		218572	252.66	11.779			51	4	289	10.7
																			52	4	886	10.47
52	4	27737	10.76			276827	13841.3		53	4.00	28684	10.85			285680	14284			53	4	1537	10.39
53	4	27617	10.84						54	4.00	28740	10.91							54	4	1009	10.68
54	4	27694	10.87						55	4.00	28280	10.78							55	4	1767	10.4
									Missing vial 56.										56	4	3178	10.49
55	4	1033	11.11		416.333				57	4.00	1057	8.53		778.143
56	4	444	10.8						58	4.00	434	10.82							57	4	3049	10.32		3049	#DIV/0!	#DIV/0!
57	4	383	10.82						59	4.00	411	10.16							58	4	5171	10.21		5171	#DIV/0!	#DIV/0!
58	4	366	11.15						60	4.00	507	11.14							59	4	4527	10.34		4527	#DIV/0!	#DIV/0!
59	4	304	10.88						61	4.00	4006	11.06							60	4	8272	10.34		8272	159.708	7.44559
60	4	398	10.69						62	4.00	551	11.18							61	4	4598	10.67		4598	59.0851	2.75455
61	4	603	10.83						63	4.00	1380	10.95							62	4	3517	10.44		3517	91.9811	4.28816
62	4	7	11.44						64	4.00	1107	10.95							63	4	3994	10.39		3994	40.555	1.89067
																			64	4	7264	10.38		7264	0.0425666	0.00198446
63	4	1754	10.6		1337.67	7.79252	0.363287		65	4.00	564	10.83		147.667	0.860225	0.0401038
64	4	2793	10.97		2376.67	13.8452	0.645462		66	4.00	4423	10.78		4006.67	23.3407	1.08814			65	4	3669	10.44		3669	#DIV/0!	#DIV/0!
65	4	6987	10.83		6570.67	38.2771	1.78448		67	4.00	14204	10.98		13787.7	80.3194	3.7445			66	4	5935	10.31		5935	#DIV/0!	#DIV/0!
66	4	33548	10.7		33131.7	193.007	8.998		68	4.00	44646	11.16		44229.7	257.658	12.012			67	4	4898	10.61		4898	#DIV/0!	#DIV/0!
67	4	72833	11.05		72416.7	421.86	19.6671		69	4.00	84519	11.14		84102.7	489.936	22.8409			68	4	8578	10.62		8578	165.616	7.72102
68	4	92444	10.96		92027.7	536.103	24.9931		70	4.00	120245	11.00		119829	698.056	32.5434			69	4	4832	10.45		4832	62.092	2.89473
69	4	100014	10.95		99597.7	580.202	27.049		71	4.00	148231	11.05		147815	861.088	40.1439			70	4	3103	10.03		3103	81.1537	3.78339
79	4	136377	11.04		135961	792.033	36.9246		72	4.00	132406	11.00		131990	768.9	35.8461			71	4	4009	10.42		4009	40.7073	1.89778
																			72	4	7062	10.06		7062	0.0413829	0.00192927
72	4	633	9.72		216.667	1.26218	0.058843		73	4.00	533	10.83		116.667	0.679636	0.0316847
73	4	2521	10.65		2104.67	12.2606	0.571592		74	4.00	4439	11.14		4022.67	23.4339	1.09249			73	4	254	10.34
74	4	8873	10.88		8456.67	49.2639	2.29669		75	4.00	12104	10.76		11687.7	68.086	3.17417			74	4	2366	10.35
75	4	35352	10.75		34935.7	203.516	9.48793		76	4.00	43188	11.03		42771.7	249.164	11.6161			75	4	467	10.31
76	4	61676	10.88		61259.7	356.865	16.6371		77	4.00	91977	10.86		91560.7	533.383	24.8663			76	4	733	10.26
77	4	97246	10.91		96829.7	564.077	26.2973		78	4.00	100112	11.18		99695.7	580.773	27.0756			77	4	466	10.51
70	4	213515	10.88		213099	1241.4	57.874		79	4.00	121946	10.93		121530	707.966	33.0054			78	4	507	10.19
71	4	121934	10.87		121518	707.896	33.0021		80	4.00	150449	11.14		150033	874.009	40.7463			79	4	1854	10.51
																			80	4	3267	10.34
80	4	27735	10.88			274657	2746.57		81	4.00	28451	10.73			284653	2846.53
81	4	27112	10.91						82	4.00	28284	10.85							81	4	16925	10.21		16925	#DIV/0!	#DIV/0!
82	4	27550	10.76						83	4.00	28661	10.75							82	4	34993	10.42		34993	#DIV/0!	#DIV/0!
									Missing vial 84.										83	4	17890	10.27		17890	#DIV/0!	#DIV/0!
83	4	1360	10.78		925.286				85	4.00	710	10.83		937.125					84	4	25056	10.37		25056	483.758	22.5528
84	4	877	10.96						86	4.00	1192	10.77							85	4	10500	10.52		10500	134.927	6.29029
85	4	900	10.91						87	4.00	1532	9.50							86	4	6412	10.38		6412	167.695	7.81794
86	4	712	10.68						88	4.00	497	10.78							87	4	6225	10.51		6225	63.2085	2.94678
87	4	882	10.61						89	4.00	1170	10.94							88	4	16639	10.54		16639	0.0975035	0.00454562
88	4	977	10.87						90	4.00	654	11.11
89	4	1151	10.62						91	4.00	791	10.94							89	4	16592	10.12		16592	#DIV/0!	#DIV/0!
90	4	978	10.88						92	4.00	951	11.22							90	4	33679	10.24		33679	#DIV/0!	#DIV/0!
																			91	4	18782	10.29		18782	#DIV/0!	#DIV/0!
91	4	1381	11.15		455.714	2.61175	0.12176		93	4.00	725	11.29		-200.286	-1.14786	-0.0535132			92	4	28213	10.17		28213	544.71	25.3944
92	4	6640	10.96		5714.71	32.7516	1.52688		94	4.00	5304	10.74		4378.71	25.0949	1.16992			93	4	9835	10.29		9835	126.381	5.89191
93	4	22398	10.8		21472.7	123.062	5.73717		95	4.00	15940	11.11		15014.7	86.0509	4.0117			94	4	7431	10.4		7431	194.345	9.06038
94	4	59775	10.99		58849.7	337.274	15.7237		96	4.00	34960	10.99		34034.7	195.056	9.09354			95	4	8826	10.51		8826	89.619	4.17804
95	4	98284	10.94		97358.7	557.973	26.0127		97	4.00	75077	11.25		74151.7	424.971	19.8122			96	4	7360	10.29		7360	0.0431292	0.00201068
96	4	140877	10.98		139952	802.078	37.3929		98	4.00	110180	11.08		109255	626.15	29.1911
97	4	159914	10.94		158989	911.181	42.4793		99	4.00	134466	11.22		133541	765.336	35.68			97	4	267	10.3
98	4	150739	10.92		149814	858.598	40.0279		100	4.00	104278	11.28		103353	592.325	27.6142			98	4	407	10.24
																			99	4	355	10.36
99	4	1164	11.26		238.714	1.3681	0.0637807		101	4.00	876	10.78		-49.2857	-0.282462	-0.0131684			100	4	712	10.19
100	4	6245	10.65		5319.71	30.4878	1.42134		102	4.00	3740	11.04		2814.71	16.1314	0.752048			101	4	809	10.34
101	4	19038	10.99		18112.7	103.806	4.83943		103	4.00	14347	10.64		13421.7	76.9212	3.58607			102	4	737	10.37
102	4	62061	10.77		61135.7	350.375	16.3345		104	4.00	51402	11.01		50476.7	289.287	13.4866			103	4	1755	10.38
103	4	104308	10.84		103383	592.497	27.6222		105	4.00	91729	10.82		90803.7	520.406	24.2613			104	4	3848	10.57
104	4	145517	10.96		144592	828.67	38.6326		106	4.00	133647	11.07		132722	760.642	35.4612
105	4	154097	10.78		153172	877.843	40.9251		107	4.00	125947	10.90		125022	716.512	33.4038			105	4	38071	9.97		38071	#DIV/0!	#DIV/0!
106	4	148759	10.85		147834	847.25	39.4989		108	4.00	112168	10.97		111243	637.544	29.7223			106	4	75916	9.96		75916	#DIV/0!	#DIV/0!
																			107	4	33644	10.4		33644	#DIV/0!	#DIV/0!
107	4	57273	11.13			558357	2791.78		109	4.00	56095	10.81			556460	2782.3			108	4	51075	10.49		51075	986.108	45.9724
108	4	56283	10.96						110	4.00	54720	10.78							109	4	17300	10.55		17300	222.308	10.364
109	4	53951	10.72						111	4.00	56123	10.79							110	4	8757	10.66		8757	229.024	10.6771
									Missing vial 112.										111	4	6589	10.34		6589	66.9045	3.11909
110	4	747	10.69		597.875				113	4.00	1149	11.02		828					112	4	10248	10.63		10248	0.0600527	0.00279966
111	4	636	10.66						114	4.00	752	10.90
112	4	642	11.09						115	4.00	784	10.82							113	4	28534	10.46		28534	#DIV/0!	#DIV/0!
113	4	458	10.7						116	4.00	627	11.00							114	4	74744	10.13		74744	#DIV/0!	#DIV/0!
114	4	528	11.29						117	4.00	910	10.64							115	4	33150	10.49		33150	#DIV/0!	#DIV/0!
115	4	345	11.42						118	4.00	741	10.99							116	4	55408	10.42		55408	1069.77	49.8725
116	4	586	10.52						119	4.00	738	10.94							117	4	16104	10.34		16104	206.939	9.64751
117	4	841	10.88						120	4.00	923	10.99							118	4	10245	10.51		10245	267.94	12.4914
																			119	4	6994	10.69		6994	71.0169	3.31081
118	4	773	10.86		175.125	5.07673	0.236677		121	4.00	2564	11.18		1736	50.3252	2.34616			120	4	10142	10.59		10142	0.0594315	0.0027707
119	4	3055	10.76		2457.12	71.23	3.32075		122	4.00	5812	10.97		4984	144.482	6.73576
120	4	6671	10.79		6073.12	176.055	8.20769		123	4.00	9155	10.94		8327	241.393	11.2537			121	4	270	10.59
121	4	18538	10.9		17940.1	520.07	24.2457		124	4.00	16587	10.91		15759	456.841	21.2979			122	4	422	10.38
122	4	23205	11.1		22607.1	655.362	30.553		125	4.00	34799	10.91		33971	984.792	45.911			123	4	606	10.46
123	4	35119	10.99		34521.1	1000.74	46.6545		126	4.00	37058	10.98		36230	1050.28	48.964			124	4	697	10.32
124	4	23056	11.27		22458.1	651.043	30.3516		127	4.00	38619	10.99		37791	1095.53	51.0737			125	4	1463	10.34
125	4	31038	11.37		30440.1	882.434	41.1391		128	4.00	37961	10.97		37133	1076.46	50.1844			126	4	1273	10.38
																			127	4	3277	10.48
126	4	812	10.62		214.125	6.20731	0.289385		129	4.00	931	11.12		103	2.98589	0.139202			128	4	4060	10.22
127	4	2771	10.72		2173.12	62.9971	2.93693		130	4.00	4374	10.90		3546	102.796	4.79234
128	4	5595	11.19		4997.12	144.863	6.7535		131	4.00	10288	10.87		9460	274.238	12.785			129	4	55174	10.46		55174	#DIV/0!	#DIV/0!
129	4	16113	10.79		15515.1	449.771	20.9683		132	4.00	17900	10.65		17072	494.903	23.0724			130	4	114747	10.48		114747	#DIV/0!	#DIV/0!
130	4	24456	10.81		23858.1	691.628	32.2437		133	4.00	27921	11.09		27093	785.404	36.6156			131	4	53207	10.47		53207	#DIV/0!	#DIV/0!
131	4	33710	11.22		33112.1	959.893	44.7503		134	4.00	28531	10.79		27703	803.087	37.44			132	4	81056	10.48		81056	1564.95	72.9582
132	4	35680	11.02		35082.1	1017	47.4127		135	4.00	31303	10.93		30475	883.445	41.1863			133	4	21277	10.42		21277	273.413	12.7465
133	4	35978	11.14		35380.1	1025.64	47.8154		136	4.00	42552	10.82		41724	1209.54	56.389			134	4	11592	10.29		11592	303.169	14.1337
																			135	4	7981	10.47		7981	81.0389	3.77804
134	4	55864	10.96			551930	551.93		137	4.00	57059	10.80			567597	567.597			136	4	12887	10.57		12887	0.075517	0.00352061
135	4	54468	10.82						138	4.00	56354	10.80
136	4	55247	10.79						139	4.00	56866	10.99							137	4	59959	10.25		59959	#DIV/0!	#DIV/0!
									Missing vial 140.										138	4	118653	10.53		118653	#DIV/0!	#DIV/0!
137	4	575	11.01		647.286				141	4.00	788	10.88		1114.62					139	4	61480	10.5		61480	#DIV/0!	#DIV/0!
138	4	538	10.87						142	4.00	856	11.05							140	4	68750	10.41		68750	1327.36	61.8816
139	4	1233	10.82						143	4.00	1032	10.54							141	4	21626	10.52		21626	277.898	12.9556
140	4	598	10.81						144	4.00	1030	10.64							142	4	12132	10.59		12132	317.292	14.7922
141	4	705	10.71						145	4.00	1459	11.10							143	4	6927	10.28		6927	70.3366	3.27909
142	4	830	10.9						146	4.00	920	10.86							144	4	16527	10.26		16527	0.0968472	0.00451502
143	4	594	10.5						147	4.00	1109	11.00
144	4	691	10.93						148	4.00	1723	10.80							145	4	324	10.38
																			146	4	524	10.49
145	4	568	11.27		-79.2857	-4.60896	-0.21487		149	4.00	1312	10.88		664.714	38.6406	1.80142			147	4	869	10.39
146	4	3441	10.59		2793.71	162.402	7.57117		150	4.00	4182	10.72		3534.71	205.477	9.57934			148	4	935	10.16
147	4	5394	10.8		4746.71	275.932	12.8639		151	4.00	7671	10.90		7023.71	408.296	19.0348			149	4	1894	10.27
148	4	10605	11.11		9957.71	578.853	26.9861		152	4.00	13508	11.00		12860.7	747.607	34.8535			150	4	1681	10.48
149	4	17763	11.1		17115.7	994.955	46.3849		153	4.00	20854	10.90		20206.7	1174.64	54.7617			151	4	17844	10.62
150	4	20454	11.05		19806.7	1151.39	53.6777		154	4.00	28259	10.80		27611.7	1605.1	74.8298			152	4	6361	10.64
151	4	15823	11.49		15175.7	882.181	41.1273		155	4.00	27629	10.95		26981.7	1568.48	73.1224
152	4	19181	11.14		18533.7	1077.38	50.2277		156	4.00	28885	10.90		28237.7	1641.49	76.5263			153	4	65615	10.41		65615	#DIV/0!	#DIV/0!
																			154	4	108221	10.25		108221	#DIV/0!	#DIV/0!
153	4	700	10.85		52.7143	3.06434	0.14286		157	4.00	991	10.90		343.714	19.9805	0.931491			155	4	58284	10.45		58284	#DIV/0!	#DIV/0!
154	4	3765	10.61		3117.71	181.236	8.44924		158	4.00	3997	10.90		3349.71	194.723	9.07797			156	4	81166	10.5		81166	1567.08	73.0572
155	4	5664	10.77		5016.71	291.627	13.5957		159	4.00	7870	10.89		7222.71	419.864	19.5741			157	4	21586	10.39		21586	277.384	12.9316
156	4	12429	11.04		11781.7	684.884	31.9293		160	4.00	13299	10.95		12651.7	735.458	34.2871			158	4	10887	10.66		10887	284.731	13.2742
157	4	17112	10.9		16464.7	957.112	44.6206		161	4.00	17574	10.84		16926.7	983.968	45.8726			159	4	7513	10.37		7513	76.2868	3.55649
158	4	19433	10.84		18785.7	1092.03	50.9107		162	4.00	29137	10.99		28489.7	1656.14	77.2092			160	4	13855	10.51		13855	0.0811895	0.00378506
159	4	20706	10.99		20058.7	1166.03	54.3606		163	4.00	31012	10.97		30364.7	1765.13	82.2906
160	4	20151	10.97		19503.7	1133.77	52.8565		164	4.00	22518	10.98		21870.7	1271.37	59.2713			161	4	67455	10.3		67455	#DIV/0!	#DIV/0!
																			162	4	123202	10.31		123202	#DIV/0!	#DIV/0!
161	4	56204	10.89			550480	275.24		165	4.00	55081	10.47			562357	281.178			163	4	57118	10.44		57118	#DIV/0!	#DIV/0!
162	4	54898	11						166	4.00	56293	10.83							164	4	70954	10.57		70954	1369.91	63.8654
163	4	54042	11.09						167	4.00	57333	10.78							165	4	20084	10.37		20084	258.083	12.0318
									Missing vial 168.										166	4	9854	10.33		9854	257.715	12.0147
164	4	2910	11.11		1773.5				169	4.00	1462	10.88		1932.5					167	4	8152	10.2		8152	82.7752	3.85898
165	4	1578	10.69						170	4.00	2196	10.60							168	4	10783	10.53		10783	0.0631877	0.00294582
166	4	1815	10.8						171	4.00	1881	10.70
167	4	2211	10.86						172	4.00	1740	10.72							169	4	277	10.66
168	4	2086	10.8						173	4.00	3598	10.23							170	4	415	10.49
169	4	1525	11.06						174	4.00	2039	10.88							171	4	554	10.39
170	4	2703	10.98						175	4.00	5	17.92							172	4	1037	10.3
171	4	1426	10.93						176	4.00	2539	10.77							173	4	729	10.49
																			174	4	640	10.25
172	4	1901	10.83		127.5	14.6224	0.681699		177	4.00	3406	10.85		1632.5	187.224	8.72841			175	4	1806	10.76
173	4	6089	10.74		4315.5	494.926	23.0735		178	4.00	5857	11.07		4083.5	468.319	21.8331			176	4	6547	10.44
174	4	7592	10.77		5818.5	667.299	31.1095		179	4.00	8898	11.05		7124.5	817.079	38.0922
175	4	10174	10.89		8400.5	963.418	44.9146		180	4.00	13746	11.00		11972.5	1373.08	64.0128			177	4	57966	10.47		57966	#DIV/0!	#DIV/0!
176	4	1	4.41		-1772.5	-203.28	-9.47695		181	4.00	11893	10.95		10119.5	1160.56	54.1055			178	4	109132	10.76		109132	#DIV/0!	#DIV/0!
177	4	13825	10.77		12051.5	1382.14	64.4352		182	4.00	15415	11.13		13641.5	1564.49	72.9364			179	4	48307	10.28		48307	#DIV/0!	#DIV/0!
178	4	13463	10.89		11689.5	1340.62	62.4997		183	4.00	13420	10.83		11646.5	1335.69	62.2698			180	4	59094	10.36		59094	1140.93	53.1903
179	4	12567	11.02		10793.5	1237.86	57.7091		184	4.00	17386	11.16		15612.5	1790.53	83.4747			181	4	16025	10.52		16025	205.924	9.60018
																			182	4	9382	10.51		9382	245.37	11.4392
180	4	1897	10.77		123.5	14.1637	0.660312		185	4.00	1923	10.54		149.5	17.1455	0.799325			183	4	6752	10.39		6752	68.5596	3.19625
181	4	5476	10.83		3702.5	424.624	19.796		186	4.00	5881	10.64		4107.5	471.072	21.9614			184	4	12460	10.52		12460	0.0730149	0.00340396
182	4	6958	10.76		5184.5	594.588	27.7197		187	4.00	8781	10.92		7007.5	803.66	37.4667
183	4	18306	10.71		16532.5	1896.04	88.3936		188	4.00	9143	10.86		7369.5	845.177	39.4022			185	4	51391	10.49		51391	#DIV/0!	#DIV/0!
184	4	14632	11.06		12858.5	1474.69	68.75		189	4.00	10979	10.98		9205.5	1055.74	49.2186			186	4	112705	10.42		112705	#DIV/0!	#DIV/0!
185	4	13068	10.68		11294.5	1295.32	60.3878		190	4.00	14985	10.87		13211.5	1515.17	70.6373			187	4	32855	10.39		32855	#DIV/0!	#DIV/0!
186	4	12958	10.81		11184.5	1282.7	59.7997		191	4.00	14792	10.92		13018.5	1493.04	69.6054			188	4	72018	10.52		72018	1390.46	64.8231
187	4	12052	10.97		10278.5	1178.8	54.9556		192	4.00	14553	10.82		12779.5	1465.63	68.3276			189	4	19877	10.73		19877	255.423	11.9078
																			190	4	9486	10.29		9486	248.09	11.566
188	4	139648	11.11			1.39512e+06	139.512		193	4.00	143570	11.03			1431320	143.132			191	4	8002	10.49		8002	81.2521	3.78798
189	4	139317	10.92						194	4.00	142760	10.99							192	4	15235	10.52		15235	0.0892762	0.00416206
190	4	139570	10.93						195	4.00	143066	11.07
									Missing vial 196.										193	4	13007	10.79		131870	13187
191	4	3981	10.59		4525				197	4.00	3931	10.70		4823.5					194	4	13266	10.54
192	4	3788	10.73						198	4.00	3887	11.12							195	4	13288	10.55
193	4	2863	11.01						199	4.00	10987	10.73
194	4	4783	10.58						200	4.00	4030	10.68							196	4	26169	10.71		264100	13205
195	4	5042	10.93						201	4.00	4265	10.99							197	4	26411	10.7
196	4	5228	11						202	4.00	5277	10.65							198	4	26650	10.67
197	4	5990	11.03						203	4.00	7551	10.92
198	4	6990	10.85						204	4.00	10465	10.96							199	4	26056	10.57		263880	2638.8
																			200	4	26340	10.67
199	4	9091	11.07		4566	535.13	24.9478		205	4.00	5367	10.94		842	98.6814	4.60053			201	4	26768	10.7
200	4	7675	10.82		3150	369.176	17.211		206	4.00	9498	10.97		4973	582.83	27.1715
201	4	11596	11.01		7071	828.713	38.6346		207	4.00	9898	10.89		5373	629.709	29.3571			202	4	51801	10.52		527113	2635.57
202	4	12288	10.83		7763	909.814	42.4156		208	4.00	12612	11.11		8087	947.787	44.1859			203	4	52829	10.61
203	4	14742	10.9		10217	1197.42	55.8238		209	4.00	15337	10.90		10812	1267.15	59.0748			204	4	53504	10.77
204	4	18181	10.96		13656	1600.47	74.6138		210	4.00	17981	10.84		13456	1577.03	73.5211
205	4	15149	10.85		10624	1245.12	58.0476		211	4.00	22399	11.13		17874	2094.81	97.6602			205	4	52961	10.78		529087	529.087
206	4	14787	10.8		10262	1202.69	56.0697		212	4.00	16764	10.92		12239	1434.4	66.8716			206	4	53073	10.72
																			207	4	52692	10.57
207	4	3767	10.68		-758	-88.8367	-4.14157		213	4.00	6152	10.53		1627	190.682	8.88962
208	4	9745	10.6		5220	611.778	28.5211		214	4.00	9321	10.77		4796	562.085	26.2045			208	4	53180	10.72		529413	264.707
209	4	12511	10.77		7986	935.95	43.634		215	4.00	11105	10.74		6580	771.168	35.9519			209	4	52827	10.64
210	4	12459	10.6		7934	929.855	43.3499		216	4.00	12055	10.76		7530	882.507	41.1425			210	4	52817	10.66
211	4	14109	10.84		9584	1123.23	52.3652		217	4.00	16318	11.08		11793	1382.13	64.4348
212	4	17970	11		13445	1575.74	73.461		218	4.00	16666	11.07		12141	1422.91	66.3362			211	4	134104	10.68		1341920	134.192
213	4	16765	10.82		12240	1434.51	66.8771		219	4.00	18532	10.82		14007	1641.6	76.5316			212	4	136649	10.99
214	4	16964	10.68		12439	1457.84	67.9644		220	4.00	17087	10.82		12562	1472.25	68.6364			213	4	131823	10.62
215	4	264036	10.91			2.7304e+06	136.52		221	4.00	282302	11.04			2754730	137.737			214	4	260845	10.62		2.61754e+06	130.877
216	4	280583	10.96						222	4.00	265088	10.62							215	4	263391	10.67
217	4	274502	11.23						223	4.00	279029	10.87							216	4	261025	10.61
				blank
219	4	9480	10.88	1mM Na	300uM	4353
220	4	4353	10.78	5mM Na
221	4	9496	10.88	10 mM Na
223	4	11221	10.72		6868	2491.65	116.161
224	4	4963	10.9		610	221.303	10.3172
226	4	7028	10.74		2675	970.468	45.2433
227	4	7914	10.99		3561	1291.9	60.2285
229	4	10217	10.83		5864	2127.41	99.18
230	4	5094	10.68		741	268.829	12.5328
232	4	259013	10.89			2.64615e+06	44.1024
233	4	266469	10.73
234	4	268362	10.84
				blank
236	4	4237	11	1mM Na	700uM	4593.67
237	4	5420	10.68	5mM Na
238	4	4124	10.49	10 mM Na
240	4	8992	10.8		4398.33	3735.48	174.148
241	4	4898	10.78		304.333	258.468	12.0498
243	4	5602	10.67		1008.33	856.371	39.924
244	4	5010	10.52		416.333	353.589	16.4843
246	4	4725	10.7		131.333	111.541	5.20002
247	4	5010	10.92		416.333	353.589	16.4843
249	4	271950	10.92			2.63749e+06	18.8392
250	4	258739	10.65
251	4	260557	10.86
[truncated: 4 more columns]

## Sheet: Fig 1 and Table 1 combined
	0.05		0.1		0.5		1		5		10		50		100		300		700
1	0.00265	0.00143	0.00389	8.08365e-05	0.21107	0.15222	0.09277	0.02899	0.26303	0.02635	-0.23442	0.17886	0.67101	0.01069	10.4031	14.5447	63.2391	52.9219	93.0989	81.0491
5	0.05556	5.3957e-05	0.11779	0.00399	0.60853	0.03694	1.47411	0.05277	3.12884	0.19191	7.81179	0.43903	21.4347	1.63875	22.8661	5.65505	52.7359	7.49262	28.2042	11.7198
10	0.2171	0.0198	0.53033	0.02662	2.04058	0.2561	5.2883	0.44887	7.48059	0.72709	13.0314	0.36586	29.4146	1.69489	41.1343	2.49969	55.8564	43.3236	10.8422	5.64216
25	1.41886	0.22907	2.42028	0.03918	9.24296	0.24497	16.0291	0.30539	22.607	1.63867	29.2593	2.47159	44.9146	--	42.8827	0.46716
50	2.57794	0.10759	5.64281	0.01997	18.1521	1.51503	26.8175	0.80476	31.3984	0.84535	45.3043	0.88213	68.75	--	54.0945	1.7293
100	3.12954	0.11326	7.58717	1.02419	25.6452	0.65207	38.0128	0.61987	45.7024	0.95212	52.0958	1.38349	62.4115	2.02371	74.0374	0.57643
200	3.95541	0.02385	7.80224	0.01692	42.4615	15.4125	41.7022	0.77711	38.8822	8.53052	47.5455	6.61665	61.1497	1.35003	62.4623	4.41476
300	3.53463	0.13643	8.43455	0.50404	34.9634	1.96124	39.7634	0.26451	44.4773	3.33815	51.3437	1.31439	56.3324	1.37676	62.017	5.94736
	1		5		10		25		50		100		200		300
0.05	0.00265	0.00143	0.05556	5.3957e-05	0.2171	0.0198	1.41886	0.22907	2.57794	0.10759	3.12954	0.11326	3.95541	0.02385	3.53463	0.13643
0.1	0.00389	8.08365e-05	0.11779	0.00399	0.53033	0.02662	2.42028	0.03918	5.64281	0.01997	7.58717	1.02419	7.80224	0.01692	8.43455	0.50404
0.5	0.21107	0.15222	0.60853	0.03694	2.04058	0.2561	9.24296	0.24497	18.1521	1.51503	25.6452	0.65207	42.4615	15.4125	34.9634	1.96124
1	0.09277	0.02899	1.47411	0.05277	5.2883	0.44887	16.0291	0.30539	26.8175	0.80476	38.0128	0.61987	41.7022	0.77711	39.7634	0.26451
5	0.26303	0.02635	3.12884	0.19191	7.48059	0.72709	22.607	1.63867	31.3984	0.84535	45.7024	0.95212	38.8822	8.53052	44.4773	3.33815
10	-0.23442	0.17886	7.81179	0.43903	13.0314	0.36586	29.2593	2.47159	45.3043	0.88213	52.0958	1.38349	47.5455	6.61665	51.3437	1.31439
50	0.67101	0.01069	21.4347	1.63875	29.4146	1.69489	44.9146	--	68.75	--	62.4115	2.02371	61.1497	1.35003	56.3324	1.37676
100	10.4031	14.5447	22.8661	5.65505	41.1343	2.49969	42.8827	0.46716	54.0945	1.7293	74.0374	0.57643	62.4623	4.41476	62.017	5.94736
300	63.2391	52.9219	52.7359	7.49262	55.8564	43.3236
700	93.0989	81.0491	28.2042	11.7198	10.8422	5.64216
	0.05					0.1					0.5					1					5					10					50					100					300			700
1	0.00122078	0.0040805	-0.00579057	-0.000269957		0.00397445	0.00381278	0.000177752	8.2868e-06		0.363287	0.058843	-0.0561151	-0.0642385		0.12176	0.0637807	-0.0568697	-0.0163873		0.236677	0.289385	2.28141	0.13536		-0.413286	-0.0555565	0.523604	-0.327957		0.681699	0.660312	7.67903	-0.0495085		24.9478	-4.14157	2.94336	7.19458		116.161	10.3172		174.148	12.0498
5	0.0555016	0.0556095	0.118042	0.00550311		0.12178	0.113804	0.00530554	0.000247345		0.645462	0.571592	0.955118	0.95931		1.52688	1.42134	1.17074	0.751437		3.32075	2.93693	6.54984	4.66006		7.37276	8.25082	8.13725	7.64648		23.0735	19.796	20.4522	20.5773		17.211	28.5211	25.3151	24.3565		45.2433	60.2285		39.924	16.4843
10	0.197301	0.236905	0.436741	0.0203609		0.503704	0.556948	0.0259649	0.00121049		1.78448	2.29669	3.51818	2.96789		5.73717	4.83943	4.0222	3.59512		8.20769	6.7535	10.9431	12.4321		12.6655	13.3973	17.393	17.9209		31.1095	27.7197	36.3001	35.6904		38.6346	43.634	27.4813	34.0179		99.18	12.5328		5.20002	16.4843
25	1.18979	1.64794	0.95436	0.0444923		2.45946	2.3811	0.111007	0.00517515		8.998	9.48793	11.4954	11.1133		15.7237	16.3345	9.12136	13.5294		24.2457	20.9683	20.7101	22.4356		26.7877	31.7309	32.8776	32.3232		44.9146	88.3936	61.5651	37.5769		42.4156	43.3499	42.1791	39.1626
50	2.68553	2.47035	2.26096	0.105406		5.62285	5.66278	0.263999	0.0123076		19.6671	16.6371	21.9439	23.8982		26.0127	27.6222	19.8765	24.3408		30.553	32.2437	44.6438	35.6049		46.1864	44.4222	52.3654	43.6641		-9.47695	68.75	51.9083	47.1451		55.8238	52.3652	56.9365	62.2492
100	3.01629	3.2428	3.61968	0.16875		6.56297	8.61136	0.401462	0.0187162		24.9931	26.2973	31.3057	26.03		37.3929	38.6326	29.2875	35.5789		46.6545	44.7503	47.6125	36.4066		53.4792	50.7123	72.0096	74.3388		64.4352	60.3878	70.2629	68.022		74.6138	73.461	71.2553	64.1338
200	3.93156	3.97926	2.84483	0.132626		7.81917	7.78532	0.362952	0.0169208		27.049	57.874	38.6393	31.7515		42.4793	40.9251	35.7984	33.5145		30.3516	47.4127	49.6639	40.0495		40.9289	54.1622	70.3384	79.3129		62.4997	59.7997	59.8662	67.0162		58.0476	66.8771	95.1812	74.2393
300	3.3982	3.67106	4.14237	0.193117		8.93859	7.93051	0.369721	0.0172364		36.9246	33.0021	34.4925	39.2205		40.0279	39.4989	27.7052	29.8204		41.1391	47.8154	48.7992	54.8326		50.0293	52.6581	73.6703	56.7797		57.7091	54.9556	80.5347	65.7707		56.0697	67.9644	64.6645	66.4138
	1			5			10			25			50			100			200			300
0.05	0.00122078	0.0040805		0.0555016	0.0556095		0.197301	0.236905		1.18979	1.64794		2.68553	2.47035		3.01629	3.2428		3.93156	3.97926		3.3982	3.67106
0.1	0.00397445	0.00381278		0.12178	0.113804		0.503704	0.556948		2.45946	2.3811		5.62285	5.66278		6.56297	8.61136		7.81917	7.78532		8.93859	7.93051
0.5	0.363287	0.058843		0.645462	0.571592		1.78448	2.29669		8.998	9.48793		19.6671	16.6371		24.9931	26.2973		27.049	57.874		36.9246	33.0021
1	0.12176	0.0637807		1.52688	1.42134		5.73717	4.83943		15.7237	16.3345		26.0127	27.6222		37.3929	38.6326		42.4793	40.9251		40.0279	39.4989
5	0.236677	0.289385		3.32075	2.93693		8.20769	6.7535		24.2457	20.9683		30.553	32.2437		46.6545	44.7503		30.3516	47.4127		41.1391	47.8154
10	-0.413286	-0.0555565		7.37276	8.25082		12.6655	13.3973		26.7877	31.7309		46.1864	44.4222		53.4792	50.7123		40.9289	54.1622		50.0293	52.6581
50	0.681699	0.660312		23.0735	19.796		31.1095	27.7197		44.9146	88.3936		-9.47695	68.75		64.4352	60.3878		62.4997	59.7997		57.7091	54.9556
100	24.9478	-4.14157		17.211	28.5211		38.6346	43.634		42.4156	43.3499		55.8238	52.3652		74.6138	73.461		58.0476	66.8771		56.0697	67.9644
300	116.161	10.3172		45.2433	60.2285		99.18	12.5328
700	174.148	12.0498		39.924	16.4843		5.20002	16.4843
Combined	0.05			0.1			0.5			1			5			10			50			100
1	-0.00018981	0.00207		0.00199	0.0011		0.07544	0.09998		0.02807	0.04005		0.73571	0.51622		-0.0683	0.21153		2.24288	1.81999		7.73603	6.19532
5	0.05866	0.02304		0.06028	0.03326		0.78287	0.10178		1.2176	0.1724		4.3669	0.81601		7.85183	0.20663		20.9747	0.72025		23.8509	2.38569
10	0.22283	0.08544		0.27196	0.14965		2.64181	0.37953		4.54848	0.47289		9.5841	1.28662		15.3442	1.34793		32.7049	2.02559		35.9419	3.43637
25	0.95914	0.33717		1.23918	0.68243		10.2736	0.60843		13.6772	1.63368		22.0899	0.81285		30.9299	1.40042		58.1125	11.2722		41.7768	0.9073
50	1.88056	0.59803		2.89048	1.58991		20.5366	1.56107		24.4631	1.66916		35.7614	3.14143		46.6595	1.97398		39.5816	16.9968		56.8437	2.04787
100	2.51188	0.79089		3.89863	2.17164		27.1565	1.41137		35.223	2.07548		43.856	2.55338		62.635	6.12946		65.777	2.1604		70.866	2.34972
200	2.72207	0.90202		3.99609	2.19863		38.8284	6.77991		38.1793	2.11065		41.8694	4.35368		61.1856	8.52465		62.2955	1.69455		73.5863	7.92272
300	2.85118	0.89925		4.31401	2.38896		35.9099	1.36791		34.2631	3.20663		48.1466	2.80391		58.2844	5.31345		64.7425	5.7424		63.7781	2.6564
Combined	1			5			10			25			50			100			200			300
0.05	-0.00018981	0.00207		0.05866	0.02304		0.22283	0.08544		0.95914	0.33717		1.88056	0.59803		2.51188	0.79089		2.72207	0.90202		2.85118	0.89925
0.1	0.00199	0.0011		0.06028	0.03326		0.27196	0.14965		1.23918	0.68243		2.89048	1.58991		3.89863	2.17164		3.99609	2.19863		4.31401	2.38896
0.5	0.07544	0.09998		0.78287	0.10178		2.64181	0.37953		10.2736	0.60843		20.5366	1.56107		27.1565	1.41137		38.8284	6.77991		35.9099	1.36791
1	0.02807	0.04005		1.2176	0.1724		4.54848	0.47289		13.6772	1.63368		24.4631	1.66916		35.223	2.07548		38.1793	2.11065		34.2631	3.20663
5	0.73571	0.51622		4.3669	0.81601		9.5841	1.28662		22.0899	0.81285		35.7614	3.14143		43.856	2.55338		41.8694	4.35368		48.1466	2.80391
10	-0.0683	0.21153		7.85183	0.20663		15.3442	1.34793		30.9299	1.40042		46.6595	1.97398		62.635	6.12946		61.1856	8.52465		58.2844	5.31345
50	2.24288	1.81999		20.9747	0.72025		32.7049	2.02559		58.1125	11.2722		39.5816	16.9968		65.777	2.1604		62.2955	1.69455		64.7425	5.7424
100	7.73603	6.19532		23.8509	2.38569		35.9419	3.43637		41.7768	0.9073		56.8437	2.04787		70.866	2.34972		73.5863	7.92272		63.7781	2.6564

## Sheet: Fig 3 and Table 3
	0.05 ŒºM Asp	0.1 ŒºM Asp	0.5 ŒºM Asp	1 ŒºM Asp	5 ŒºM Asp	10 ŒºM Asp	50 ŒºM Asp	100 ŒºM Asp
Allosteric sigmoidal
Best-fit values
Vmax	3.73	8.599	28.5	34.9	40.57	51.43	54.59	74.66
h	2.066	2.033	1.748	1.728	1.633	1.529	1.128	0.7162
Khalf	36.64	36.99	40.87	37.34	24.68	21.84	10.89	14.77
Kprime	1705	1540	656.9	520.3	188	111.8	14.8	6.879
Std. Error
Vmax	0.08478	0.08676	0.1467	0.9989	1.329	2.731	1.859	10.54
h	0.1884	0.08072	0.02505	0.1254	0.1932	0.2858	0.1393	0.2076
Khalf	1.816	0.8143	0.4187	2.049	2.147	3.246	1.249	7.879
Kprime	1108	428.5	56.1	210.1	109.3	91.29	4.415	2.464
Lower 90% conf. limit (asymptotic)
Vmax	3.55	8.424	28.19	32.78	37.89	45.93	50.85	53.42
h	1.665	1.87	1.695	1.46	1.244	0.9534	0.8478	0.298
Khalf	32.77	35.34	39.98	32.97	20.36	15.3	8.374	0
Kprime	-656	676.6	537.3	72.52	-32.16	-72.2	5.903	1.914
Upper 90% conf. limit (asymptotic)
Vmax	3.911	8.774	28.82	37.03	43.24	56.93	58.34	95.9
h	2.468	2.195	1.802	1.995	2.023	2.105	1.409	1.134
Khalf	40.51	38.63	41.76	41.71	29.01	28.38	13.41	30.65
Kprime	4067	2404	776.5	968.1	408.3	295.7	23.7	11.84
Goodness of Fit
Degrees of Freedom	4	5	4	4	5	5	5	5
R squared	0.9974	0.9995	0.9999	0.9985	0.9939	0.9835	0.9919	0.9551
Sum of Squares	0.03815	0.04807	0.05296	1.709	11.72	48.71	20.05	133.8
Sy.x	0.09765	0.09805	0.1151	0.6536	1.531	3.121	2.003	5.174
Constraints
Vmax	Vmax < 100	Vmax < 100	Vmax < 100	Vmax < 100	Vmax < 100	Vmax < 100	Vmax < 100	Vmax < 100
h	h > 0	h > 0	h > 0	h > 0	h > 0	h > 0	h > 0	h > 0
Khalf	Khalf > 0	Khalf > 0	Khalf > 0	Khalf > 0	Khalf > 0	Khalf > 0	Khalf > 0	Khalf > 0
Number of points
# of X values	8	8	8	8	8	8	8	8
# Y values analyzed	7	8	8	8	8	8	8	8
Outliers (excluded, Q=1%)	0	0	1	1	0	0	0	0

## Sheet: Fig 4 and Table 4
1	2.00	246	78.80		170.5						0	0	0		S#	Count Time	CPMA	SIS	MESSAGES						Mean	Standard Deviation	Mean	Standard Deviation
2	2.00	10699	80.19			10528.5	197.425	9.20825			30	10.5521	1.34383		1	2.00	1630	10.25		1630	#DIV/0!	#DIV/0!			Statistics On Rows of [Book1]0.05!Col(B):Col(C)	Statistics On Rows of [Book1]0.05!Col(B):Col(C)	Statistics On Rows of [Book1]A10!Col(B):Col(C)	Statistics On Rows of [Book1]A10!Col(B):Col(C)
3	2.00	16413	79.92			16242.5	304.571	14.2057			60	15.6864	1.4807		2	2.00	1641	10.52		1641	#DIV/0!	#DIV/0!		1	0.00884506	0.00733961	0.0350678	0.324442
4	2.00	21912	81.61			21741.5	407.685	19.0152			90	21.126	2.11085		3	2.00	1622	10.13		1622	#DIV/0!	#DIV/0!		5	0.0355063	0.00285197	3.32374	0.712151
5	2.00	25354	78.63			25183.5	472.228	22.0255			120	23.1004	1.07489		4	2.00	2171	10.52		2171	#DIV/0!	#DIV/0!		10	0.140935	0.0132113	7.17332	0.296865
6	2.00	28852	80.63			28681.5	537.82	25.0849			150	27.5425	2.45763		5	2.00	7938	10.22		7938	#DIV/0!	#DIV/0!		25	0.687594	0.00176151	13.543	0.84355
7	2.00	95	90.49												6	2.00	5779	10.67		5779	#DIV/0!	#DIV/0!		50	1.5275	0.133078	12.6483	0.837061
8	2.00	13772	80.87			13601.5	255.048	11.8959							7	2.00	5825	10.31		5825	#DIV/0!	#DIV/0!		100	2.0493	0.0168601	14.9895	2.5128
9	2.00	19799	80.44			19628.5	368.063	17.1671							8	2.00	5486	10.12		5486	#DIV/0!	#DIV/0!		200	2.13356	0.0758706	14.307	0.921416
10	2.00	26739	81.32			26568.5	498.198	23.2369																300	2.12487	0.0335525	13.6566	1.78281
11	2.00	27812	80.09			27641.5	518.319	24.1753							9	2.00	1882	10.02		1882	#DIV/0!	#DIV/0!
12	2.00	34472	83.14			34301.5	643.203	30.0002							10	2.00	1610	10.15		1610	#DIV/0!	#DIV/0!
13	2.00	139	85.30		119.5						0	0	0		11	2.00	2059	9.99		2059	#DIV/0!	#DIV/0!
14	2.00	5018	79.70			4898.5	91.8541	4.28424			30	4.75565	0.47141		12	2.00	2013	10.24		2013	#DIV/0!	#DIV/0!
15	2.00	8138	77.63			8018.5	150.359	7.013			60	8.14123	1.12824		13	2.00	6635	10.36		6635	#DIV/0!	#DIV/0!
16	2.00	11265	76.25			11145.5	208.994	9.74788			90	10.9653	1.21745		14	2.00	5613	10.47		5613	#DIV/0!	#DIV/0!
17	2.00	14047	77.74			13927.5	261.161	12.181			120	13.1816	1.00054		15	2.00	6593	10.18		6593	#DIV/0!	#DIV/0!
18	2.00	14942	80.54			14822.5	277.944	12.9638			150	14.4707	1.50694		16	2.00	5984	10.26		5984	#DIV/0!	#DIV/0!
19	2.00	100	76.85
20	2.00	6096	78.11			5976.5	112.068	5.22706							17	2.00	336	10.79	343
21	2.00	10718	78.59			10598.5	198.737	9.26947							18	2.00	168	10.30	229.75						Fig 4d
22	2.00	14049	77.45			13929.5	261.199	12.1828							19	2.00	440	10.46	427.75
23	2.00	16335	76.68			16215.5	304.064	14.1821							20	2.00	385	10.27	469.25
24	2.00	18388	77.25			18268.5	342.561	15.9777							21	2.00	1897	10.21	2470.75
25	2.00	159	81.77		122.5						0	0	0		22	2.00	2452	10.51	2394.25
26	2.00	497	76.39			374.5	7.02242	0.327538			30	0.318355	0.00918332		23	2.00	1728	10.30	5007
27	2.00	664	82.67			541.5	10.1539	0.473597			60	0.425057	0.0485404		24	2.00	4834	10.46	4525.33
28	2.00	671	78.84			548.5	10.2852	0.479719			90	0.492401	0.0126817
29	2.00	768	80.54			645.5	12.1041	0.564556			120	0.563681	0.000874602		25	2.00	16454	10.59		16454	#DIV/0!	#DIV/0!
30	2.00	901	78.26			778.5	14.598	0.680878			150	0.47797	0.202908		26	2.00	14271	10.78		14271	#DIV/0!	#DIV/0!
31	2.00	86	39.54												27	2.00	12310	10.40		12310	#DIV/0!	#DIV/0!
32	2.00	476	79.01			353.5	6.62864	0.309172							28	2.00	8815	10.51		8815	#DIV/0!	#DIV/0!
33	2.00	553	81.56			430.5	8.07251	0.376516							29	2.00	14417	10.43		14417	#DIV/0!	#DIV/0!
34	2.00	700	79.79			577.5	10.829	0.505083							30	2.00	8940	10.21		8940	#DIV/0!	#DIV/0!
35	2.00	766	83.21			643.5	12.0666	0.562806							31	2.00	10256	10.33		10256	#DIV/0!	#DIV/0!
36	2.00	437	81.52			314.5	5.89734	0.275062							32	2.00	6020	10.22		6020	#DIV/0!	#DIV/0!
37	2.00	4344	78.78
38	2.00	4228	82.53												33	2.00	15681	10.44		15681	#DIV/0!	#DIV/0!
39	2.00	4227	81.23			42663.3	426.633								34	2.00	12174	10.25		12174	#DIV/0!	#DIV/0!
															35	2.00	10531	10.51		10531	#DIV/0!	#DIV/0!
															36	2.00	7927	10.29		7927	#DIV/0!	#DIV/0!
fig 4a															37	2.00	16158	10.40		16158	#DIV/0!	#DIV/0!
															38	2.00	9486	10.17		9486	#DIV/0!	#DIV/0!
															39	2.00	7010	9.98		7010	#DIV/0!	#DIV/0!
															40	2.00	7545	10.44		7545	#DIV/0!	#DIV/0!
															41	2.00	226	10.40
															42	2.00	270	10.41
															43	2.00	375	10.30
															44	2.00	483	10.49
															45	2.00	2839	10.37
															46	2.00	2067	10.14
															47	2.00	4842	10.18
															48	2.00	4182	10.04
															49	2.00	18817	10.40		18817	#DIV/0!	#DIV/0!
															50	2.00	18746	10.36		18746	#DIV/0!	#DIV/0!
															51	2.00	11810	10.43		11810	#DIV/0!	#DIV/0!
															52	2.00	8043	10.37		8043	#DIV/0!	#DIV/0!
															53	2.00	17436	10.55		17436	#DIV/0!	#DIV/0!
															54	2.00	9961	10.41		9961	#DIV/0!	#DIV/0!
															55	2.00	8418	10.21		8418	#DIV/0!	#DIV/0!
															56	2.00	6266	10.31		6266	#DIV/0!	#DIV/0!
															57	2.00	21145	10.50		21145	#DIV/0!	#DIV/0!
															58	2.00	15311	10.20		15311	#DIV/0!	#DIV/0!
															59	2.00	12466	10.48		12466	#DIV/0!	#DIV/0!
															60	2.00	7946	10.25		7946	#DIV/0!	#DIV/0!
															61	2.00	17128	10.31		17128	#DIV/0!	#DIV/0!
															62	2.00	11102	10.49		11102	#DIV/0!	#DIV/0!
															63	2.00	7816	10.38		7816	#DIV/0!	#DIV/0!
															64	2.00	6498	10.41		6498	#DIV/0!	#DIV/0!
															65	2.00	467	10.39
															66	2.00	277	9.70
															67	2.00	476	10.64
															68	2.00	511	10.34
															69	2.00	2368	10.29
															70	2.00	2582	10.33
															71	2.00	5172	10.35
															72	2.00	5285	10.15
															73	2.00	19849	10.45		19849	#DIV/0!	#DIV/0!
															74	2.00	15617	10.52		15617	#DIV/0!	#DIV/0!
															75	2.00	11409	10.39		11409	#DIV/0!	#DIV/0!
															76	2.00	9562	10.42		9562	#DIV/0!	#DIV/0!
															77	2.00	15947	10.15		15947	#DIV/0!	#DIV/0!
															78	2.00	10532	10.47		10532	#DIV/0!	#DIV/0!
															79	2.00	9140	10.51		9140	#DIV/0!	#DIV/0!
															80	2.00	7060	10.41		7060	#DIV/0!	#DIV/0!
															81	2.00	23190	10.26		23190	#DIV/0!	#DIV/0!
															82	2.00	16577	10.39		16577	#DIV/0!	#DIV/0!
															83	2.00	12894	10.48		12894	#DIV/0!	#DIV/0!
															84	2.00	8732	10.51		8732	#DIV/0!	#DIV/0!
															85	2.00	17261	10.48		17261	#DIV/0!	#DIV/0!
															86	2.00	10388	10.43		10388	#DIV/0!	#DIV/0!
															87	2.00	7954	10.56		7954	#DIV/0!	#DIV/0!
															88	2.00	5472	10.01		5472	#DIV/0!	#DIV/0!
															89	2.00	343	9.47
															90	2.00	204	10.11
															91	2.00	420	9.93
															92	2.00	498	10.72
															93	2.00	2779	10.44
															94	2.00	2476	10.09
															95	2.00	7537	10.37
															96	2.00	4560	10.35
															97	2.00	10537	10.29	108535	10853.5			0.05
															98	2.00	11525	10.40	111600	5580			0.1
															99	2.00	22618	10.49	222345	2223.45			0.5
															100	2.00	21581	10.22	216555	1082.78			1
															101	2.00	107439	10.01	1095030	1095.03			5
															102	2.00	114093	10.51	1032200	516.1			10
															103	2.00	199120	10.27	2105770	210.577			50
															104	2.00	223202	10.58	2376605	118.83			100
															105	2.00	11170	10.42
															106	2.00	10795	10.23
															107	2.00	21851	10.45
															108	2.00	21730	10.29
															109	2.00	111567	10.17
															110	2.00	92347	10.35
															111	2.00	222034	10.32
															112	2.00	252119	11.34
															Fig 4c and Table 4

## Sheet: Supplementary Fig 1
S#	Count Time	CPMA	SIS	MESSAGES
1	4.00	3851	10.61	0		3891
2	4.00	3931	10.81	0
3	4.00	6064	10.79	5		5660		1769		353.8
4	4.00	5256	10.80	5
5	4.00	5276	10.94	10		6093		2202		220.2
6	4.00	6910	10.70	10
7	4.00	8379	10.69	15		8039.5		4148.5		276.567
8	4.00	7700	10.52	15
9	4.00	9580	10.91	20		9285		5394		269.7
10	4.00	8990	10.76	20
11	4.00	8941	10.55	25		10701.5		6810.5		272.42
12	4.00	12462	10.76	25
13	4.00	12023	10.93	30		12449		8558		285.267
14	4.00	12875	11.00	30
15	4.00	266128	10.86
16	4.00	256700	10.85
					2614140	130.707
			3851					0
			3931					0
			6064		2173	133	6.20335	5
			5256		1365	83.5456	3.89672	5
			5276		1385	84.7698	3.95381	10
			6910		3019	184.78	8.61846	10
			8379		4488	274.691	12.8121	15
			7700		3809	233.132	10.8737	15
			9580		5689	348.199	16.2406	20
			8990		5099	312.087	14.5563	20
			8941		5050	309.088	14.4164	25
			12462		8571	524.593	24.468	25
			12023		8132	497.724	23.2147	30
			12875		8984	549.871	25.647	30
